# Supplementary material for: Torque teno virus viral load is related to age, CMV infection and HLA type but not to Alzheimer's disease
Source: PLoS One. 2020 Jan 9;15(1):e0227670. doi: 10.1371/journal.pone.0227670 (PMC6952092; doi:10.1371/journal.pone.0227670)
Supplement: S1 Dataset — (XLSX) [file pone.0227670.s001.xlsx]

## Sheet: Databas_190903
Dementia	MMSE	Sex	Age	TTV_copies_ml	CMV_IgG	CMV_serostatus	HLA_B27	HLA_B57	ApoE4	ApoE3	ApoE2	CRP	IL_6
0		M	87	694255	37000	1	0	0	0	1	0	2.5	3.2
1	10	F	88	497900	18000	1	0	0	1	1	0	0.85	1.6
1	18	M	70	0	42000	1	0	0	1	1	0	0.61	0.5
0		F	65	473770	15000	1	0	0	0	1	0	1.4	1.1
1	26	F	80	8792860	27000	1	0	0	1	0	1	1.3	1.5
0		F	47	1877.5	230	0	0	0	0	1	1	0.27	1
0		F	85	10388692.5	3400	1	1	0	1	1	0	0.88	0.5
1	22	M	84	2927522.5	15000	1	0	0	0	1	0	0.51	0.7
0		F	81	1991765	230	0	0	0	0	1	1	7	1.8
0		M	75	10154260	13000	1	0	0	1	1	0	0.96	2.8
0		M	74	0	12000	1	0	0	0	1	0	0.88	1
0		F	77	567415	13000	1	0	0	0	1	0	2	0.9
0		M	77	1665220	3400	1	0	0	0	1	0	4.9	1.9
0		M	75	339052.5	23000	1	0	0	0	1	0	1.8	3.4
0		F	79	130167.5	15000	1	1	0	1	1	0	0.46	0.6
1	20	M	76	186847.5	60000	1	0	0	1	1	0	37	5.7
0		M	51	0	51000	1	0	0	1	0	0	0.41	1.3
1	NA	M	83	1096447.5	14000	1	0	0	0	1	0	2.2	12.6
0		M	59	1240802.5	2700	1	0	0	0	1	0	0.55	0.9
0		F	72	18802.5	17000	1	0	0	0	1	0	3.6	0.9
0		M	75	2936577.5	7100	1	0	1	0	1	0	0.46	0.7
0		M	75	1661205	19000	1	1	0	1	1	0	1.1	8.8
0		F	72	17112.5	230	0	1	0	0	1	0	0.55	0.5
1	20	F	80	64862.5	37000	1	0	0	1	1	0	NA	0.5
0		M	83	14543650	12000	1	0	0	0	1	0	16	4.8
1	26	F	79	6209870	38000	1	1	0	1	1	0	2.7	1.1
0		M	82	28615000	13000	1	0	0	1	1	0	19	6.5
0		F	81	0	230	0	0	1	0	1	1	3.3	3.8
1	15	F	68	81782.5	32000	1	0	0	1	1	0	1.8	1.2
0		M	75	0	230	0	0	0	0	1	0	1.5	0.7
0		F	72	0	11000	1	1	0	0	1	0	5.9	4.1
0		M	64	72617.5	0	0	1	0	1	1	0	25	3.4
0		F	81	1491877.5	14000	1	0	0	0	0	1	3.1	1.2
0		M	73	1150555	7200	1	0	0	1	0	1	0.9	1.4
0		F	76	796565	25000	1	0	0	0	1	0	6.6	1
0		F	72	651885	4700	1	0	0	0	1	0	7.1	3.8
0		F	75	141512.5	14000	1	0	0	1	1	0	0.23	0.5
1	19	F	84	420782.5	10000	1	1	0	0	1	0	25	5.8
0		M	82	3474900	2000	1	0	0	0	1	1	2.5	3.7
0		F	72	1390930	1700	1	0	0	0	1	0	0.72	0.5
0		F	75	9007.5	25000	1	1	0	0	1	0	0.46	0.7
0		M	73	283657.5	20000	1	0	0	0	1	0	0.62	0.5
0		F	71	158875	25000	1	0	0	1	1	0	0.44	0.5
0		F	68	0	31000	1	0	0	1	1	0	3.4	0.5
1	25	M	73	478452.5	22000	1	0	0	1	1	0	1.3	2.6
0		M	78	11070947.5	28000	1	0	1	1	1	0	0.56	1.9
1	19	M	80	604942.5	230	0	0	0	0	1	0	2.4	2.6
0		F	79	4791315	30000	1	0	0	0	1	0	0.77	2.4
1	16	M	87	842955	12000	1	0	0	1	1	0	0.27	1.9
0		F	67	2027357.5	230	0	0	0	0	1	0	2.5	2.4
1	10	F	70	4169297.5	14000	1	1	0	1	0	0	0.67	0.5
1	10	M	84	0	30000	1	0	0	0	1	0	0.82	1.5
0		F	82	854287.5	230	0	0	0	1	1	0	0.35	2.4
1	17	F	76	55360	26000	1	0	0	0	1	0	2.7	4
0		F	76	435507.5	30000	1	0	0	0	1	0	3.7	3.6
1	22	M	88	1599745	14000	1	0	0	1	1	0	4.3	2.7
1	20	M	73	1717252.5	16000	1	0	0	0	1	1	14	3.5
1	24	F	75	21270	77000	1	0	0	1	1	0	16	9.4
0		M	73	23037992.5	13000	1	0	0	0	1	0	0.82	1.8
1	16	M	87	7827665	20000	1	0	0	0	1	1	1.6	3.7
1	19	F	67	1999560	230	0	0	0	1	0	0	1.2	0.5
0		M	71	339755	35000	1	0	0	0	1	0	8.6	3.4
1	21	F	80	4346980	30000	1	0	0	1	1	0	1.8	0.5
1	17	F	78	404302.5	8600	1	0	0	0	1	0	4.5	1
0		M	81	980962.5	34000	1	0	0	1	1	0	0.91	1.6
1	17	F	76	2456217.5	230	0	0	0	1	1	0	0.48	7
1	26	M	90	4391637.5	20000	1	0	0	0	1	0	0.37	1.9
1	19	M	71	136870	40000	1	0	0	1	1	0	2.4	0.5
1	23	M	63	602132.5	16000	1	0	1	1	1	0	0.22	1.1
1	21	F	69	978157.5	230	0	0	0	0	1	0	1.1	0.9
0		M	70	6560010	15000	1	0	0	0	1	1	4	20
1	17	F	83	1104127.5	41000	1	0	0	1	1	0	1.9	1.3
0		M	82	860872.5	13000	1	1	0	1	1	0	0.37	1.2
1	22	M	62	77702.5	230	0	0	0	1	0	0	0.63	0.8
1	23	M	88	2590815	21000	1	0	0	1	1	0	0.59	1.5
0		F	84	810112.5	32000	1	0	0	0	1	0	2.7	0.5
1	10	F	68	614785	25000	1	0	1	1	0	0	2.7	0.5
1	25	M	87	1103230	19000	1	0	0	0	1	1	5	0.8
0		F	87	702600	43000	1	0	0	0	1	0	2.7	0.5
1	27	M	77	1077492.5	12000	1	0	0	0	1	0	0.82	0.5
0		F	77	1294002.5	22000	1	1	0	1	1	0	0.2	0.5
1	14	M	73	251405	15000	1	0	0	1	1	0	0.39	0.5
0		F	72	1182090	230	0	0	0	1	0	0	1.8	2.9
1	27	M	80	1285697.5	18000	1	0	0	0	1	1	1	0.5
1	25	F	78	0	30000	1	0	0	1	1	0	0.77	0.5
1	14	M	79	1126955	30000	1	0	0	1	1	0	0.2	0.5
1	22	M	80	981437.5	6100	1	0	0	1	1	0	0.77	0.5
1	27	F	75	281827.5	230	0	0	0	1	1	0	0.81	0.5
1	13	M	68	4119675	230	0	0	0	0	1	0	0.34	0.5
0		F	68	0	230	0	0	0	0	1	0	0.67	0.5
1	23	M	80	2416355	4800	1	0	0	1	1	0	0.49	1.4
0		F	78	0	230	0	1	0	0	1	0	1.3	0.6
1	22	F	72	0	6900	1	1	0	1	1	0	0.7	0.5
1	22	M	75	522.5	22000	1	1	0	1	1	0	5.6	7.4
0		F	62	17452.5	27000	1	0	0	1	1	0	1.1	0.5
1	20	F	75	2294857.5	13000	1	0	0	1	1	0	0.2	0.5
1	25	F	73	5496462.5	20000	1	0	0	0	0	0	0.35	0.5
1	20	M	87	485620	11000	1	0	0	1	1	0	3	2.2
1	25	F	72	2206392.5	19000	1	0	0	1	1	0	1.4	0.5
1	14	M	84	4029132.5	1900	1	1	0	0	1	0	0.25	0.5
1	22	M	80	458845	230	0	0	0	0	1	0	20	12.5
